# Supplementary material for: Development of a set of community-informed Ebola messages for Sierra Leone
Source: PLoS Negl Trop Dis. 2017 Aug 7;11(8):e0005742. doi: 10.1371/journal.pntd.0005742 (PMC5560759; doi:10.1371/journal.pntd.0005742)
Supplement: S1 Appendix — (ZIP) [file pntd.0005742.s001.zip]

Archive with 56 entries (54 files):
- Ebola messages - FGD and interview transcripts/.DS_Store
- Ebola messages - FGD and interview transcripts/R2HC Ebola F1 Summary participant characteristics.xlsx
- Ebola messages - FGD and interview transcripts/R2HC Ebola F2 summary participant characteristics.xlsx
- Ebola messages - FGD and interview transcripts/R2HC Ebola Fieldwork 1/
- Ebola messages - FGD and interview transcripts/R2HC Ebola Fieldwork 1/ICs and cover sheets R2HC Ebola first fieldwork Jan 2015 FINAL.docx
- Ebola messages - FGD and interview transcripts/R2HC Ebola Fieldwork 1/R2HC  Ebola Summary participant characteristics.xlsx
- Ebola messages - FGD and interview transcripts/R2HC Ebola Fieldwork 1/R2HC Ebola F1 COM-Rural1 V3 ADD PROBE.doc
- Ebola messages - FGD and interview transcripts/R2HC Ebola Fieldwork 1/R2HC Ebola F1 COM-Rural2 V2 ADD PROBE.docx
- Ebola messages - FGD and interview transcripts/R2HC Ebola Fieldwork 1/R2HC Ebola F1 COM-Rural3 V2 ADD PROBE.docx
- Ebola messages - FGD and interview transcripts/R2HC Ebola Fieldwork 1/R2HC Ebola F1 COM-Rural4.docx
- Ebola messages - FGD and interview transcripts/R2HC Ebola Fieldwork 1/R2HC Ebola F1 COM-Rural5 V2 CORR.docx
- Ebola messages - FGD and interview transcripts/R2HC Ebola Fieldwork 1/R2HC Ebola F1 COM-Trad1.docx
- Ebola messages - FGD and interview transcripts/R2HC Ebola Fieldwork 1/R2HC Ebola F1 COM-Trad2 V2 CORR.docx
- Ebola messages - FGD and interview transcripts/R2HC Ebola Fieldwork 1/R2HC Ebola F1 COM-Trad3.docx
- Ebola messages - FGD and interview transcripts/R2HC Ebola Fieldwork 1/R2HC Ebola F1 COM-Trad4.docx
- Ebola messages - FGD and interview transcripts/R2HC Ebola Fieldwork 1/R2HC Ebola F1 COM-Urban1 V2 ADD PROBE.docx
- Ebola messages - FGD and interview transcripts/R2HC Ebola Fieldwork 1/R2HC Ebola F1 COM-Urban2.docx
- Ebola messages - FGD and interview transcripts/R2HC Ebola Fieldwork 1/R2HC Ebola F1 COM-Urban3 V2 ADD PROBE.docx
- Ebola messages - FGD and interview transcripts/R2HC Ebola Fieldwork 1/R2HC Ebola F1 COM-Urban4 V2 ADD PROBE.docx
- Ebola messages - FGD and interview transcripts/R2HC Ebola Fieldwork 1/R2HC Ebola F1 COM-Urban5 V2 ADD PROBE.docx
- Ebola messages - FGD and interview transcripts/R2HC Ebola Fieldwork 1/R2HC Ebola F1 FGD-FEOLD-Rural1 V3 CORR.docx
- Ebola messages - FGD and interview transcripts/R2HC Ebola Fieldwork 1/R2HC Ebola F1 FGD-FEOLD-Rural2 V2 CORR.doc
- Ebola messages - FGD and interview transcripts/R2HC Ebola Fieldwork 1/R2HC Ebola F1 FGD-FEOLD-Urban1 V2 CORR.doc
- Ebola messages - FGD and interview transcripts/R2HC Ebola Fieldwork 1/R2HC Ebola F1 FGD-FEOLD-Urban2 V2 ADD PROBE.docx
- Ebola messages - FGD and interview transcripts/R2HC Ebola Fieldwork 1/R2HC Ebola F1 FGD-FEYOU-Rural1 V3 CORR.doc
- Ebola messages - FGD and interview transcripts/R2HC Ebola Fieldwork 1/R2HC Ebola F1 FGD-FEYOU-Rural2 V2 CORR.doc
- Ebola messages - FGD and interview transcripts/R2HC Ebola Fieldwork 1/R2HC Ebola F1 FGD-FEYOU-Urban1 V3 CORR.docx
- Ebola messages - FGD and interview transcripts/R2HC Ebola Fieldwork 1/R2HC Ebola F1 FGD-FEYOU-Urban2.docx
- Ebola messages - FGD and interview transcripts/R2HC Ebola Fieldwork 1/R2HC Ebola F1 FGD-MAOLD-Rural1 V3 CORR.docx
- Ebola messages - FGD and interview transcripts/R2HC Ebola Fieldwork 1/R2HC Ebola F1 FGD-MAOLD-Rural2 V2 CORR.doc
- Ebola messages - FGD and interview transcripts/R2HC Ebola Fieldwork 1/R2HC Ebola F1 FGD-MAOLD-Urban1 V2 CORR.doc
- Ebola messages - FGD and interview transcripts/R2HC Ebola Fieldwork 1/R2HC Ebola F1 FGD-MAOLD-Urban2 V2 ADD PROBE.docx
- Ebola messages - FGD and interview transcripts/R2HC Ebola Fieldwork 1/R2HC Ebola F1 FGD-MAYOU-Rural1 V4 CORR.doc
- Ebola messages - FGD and interview transcripts/R2HC Ebola Fieldwork 1/R2HC Ebola F1 FGD-MAYOU-Rural2.doc
- Ebola messages - FGD and interview transcripts/R2HC Ebola Fieldwork 1/R2HC Ebola F1 FGD-MAYOU-Urban1 V3 CORR.doc
- Ebola messages - FGD and interview transcripts/R2HC Ebola Fieldwork 1/R2HC Ebola F1 FGD-MAYOU-Urban2 V2 ADD PROBE.docx
- Ebola messages - FGD and interview transcripts/R2HC Ebola Fieldwork 1/R2HC Ebola F1 HW-Rural1 V3 CORR.docx
- Ebola messages - FGD and interview transcripts/R2HC Ebola Fieldwork 1/R2HC Ebola F1 HW-Rural2.docx
- Ebola messages - FGD and interview transcripts/R2HC Ebola Fieldwork 1/R2HC Ebola F1 HW-Rural3.docx
- Ebola messages - FGD and interview transcripts/R2HC Ebola Fieldwork 1/R2HC Ebola F1 HW-Rural4 V2 CORR.docx
- Ebola messages - FGD and interview transcripts/R2HC Ebola Fieldwork 1/R2HC Ebola F1 HW-Rural5 V2 CORR.docx
- Ebola messages - FGD and interview transcripts/R2HC Ebola Fieldwork 1/R2HC Ebola F1 HW-Urban1 V2 ADD PROBE.docx
- Ebola messages - FGD and interview transcripts/R2HC Ebola Fieldwork 1/R2HC Ebola F1 HW-Urban2 V3 CORR.docx
- Ebola messages - FGD and interview transcripts/R2HC Ebola Fieldwork 1/R2HC Ebola F1 HW-Urban3 V2 CORR.docx
- Ebola messages - FGD and interview transcripts/R2HC Ebola Fieldwork 1/R2HC Ebola F1 HW-Urban4 V2 CORR.docx
- Ebola messages - FGD and interview transcripts/R2HC Ebola Fieldwork 1/R2HC Ebola F1 HW-Urban5 V2 CORR.docx
- Ebola messages - FGD and interview transcripts/R2HC Ebola Fieldwork 2/
- Ebola messages - FGD and interview transcripts/R2HC Ebola Fieldwork 2/R2HC Ebola F2 FGD-Female-Rural1-B.doc
- Ebola messages - FGD and interview transcripts/R2HC Ebola Fieldwork 2/R2HC Ebola F2 FGD-Female-Rural2-D CORRECTED.doc
- Ebola messages - FGD and interview transcripts/R2HC Ebola Fieldwork 2/R2HC Ebola F2 FGD-Female-Urban1-C.docx
- Ebola messages - FGD and interview transcripts/R2HC Ebola Fieldwork 2/R2HC Ebola F2 FGD-Female-Urban2-A.docx
- Ebola messages - FGD and interview transcripts/R2HC Ebola Fieldwork 2/R2HC Ebola F2 FGD-Male-Rural1-A.docx
- Ebola messages - FGD and interview transcripts/R2HC Ebola Fieldwork 2/R2HC Ebola F2 FGD-Male-Rural2-C CORRECTED.docx
- Ebola messages - FGD and interview transcripts/R2HC Ebola Fieldwork 2/R2HC Ebola F2 FGD-Male-Urban1-D.docx
- Ebola messages - FGD and interview transcripts/R2HC Ebola Fieldwork 2/R2HC Ebola F2 FGD-Male-Urban2-B.docx
- Ebola messages - FGD and interview transcripts/Topic guides_final revised.docx
