# Supplementary material for: Development of a set of community-informed Ebola messages for Sierra Leone
Source: PLoS Negl Trop Dis. 2017 Aug 7;11(8):e0005742. doi: 10.1371/journal.pntd.0005742 (PMC5560759; doi:10.1371/journal.pntd.0005742)
Supplement: S1 Appendix — (ZIP) [file pntd.0005742.s001.zip › Ebola messages - FGD and interview transcripts/R2HC Ebola F1 Summary participant characteristics.xlsx]

## Sheet: PARTICIPANT CHARACTERISTICS 
	FGD rural		FGD urban		FGD total
	nr	%	nr	%	nr	%
Male 25+ years	16	24.6154	14	26.4151	30	25.4237
Male < 25 years	17	26.1538	13	24.5283	30	25.4237
Female 25+ years	16	24.6154	12	22.6415	28	23.7288
Female < 25 years	16	24.6154	14	26.4151	30	25.4237
Total male	33	50.7692	27	50.9434	60	50.8475
Total female	32	49.2308	26	49.0566	58	49.1525
Total 25+ years	32	49.2308	26	49.0566	58	49.1525
Total <25 years	32	49.2308	26	49.0566	58	49.1525
OVERALL TOTAL	65	100	53	100	118	100
No education	14	21.5385	6	11.3208	20	16.9492
Primary education	8	12.3077	5	9.43396	13	11.0169
Secondary education	30	46.1538	20	37.7358	50	42.3729
Tertiary education	13	20	22	41.5094	35	29.661
OVERALL TOTAL	65	100	53	100	118	100
Average age (25+ group)	43.1471		35.3667		39.6593
Average age (<25 group)	20.2069		21.0556		20.5873
Average age (total)	32.3538		29.5283		31.0847
Muslim	35	53.8462	24	45.283	59	50
Christian	30	46.1538	27	50.9434	57	48.3051
Unknown	0	0	2	3.77358	2	1.69492
OVERALL TOTAL	65	100	53	100	118	100	First language	nr	%
Fullah			1	1.88679	1	0.847458	Fullah	1	0.847458
Koranko			1	1.88679	1	0.847458	Koranko	1	0.847458
Krio			17	32.0755	17	14.4068	Krio	24	20.339
Krio/Limba			1	1.88679	1	0.847458
Krio/Madingo			1	1.88679	1	0.847458
Krio/Mende			1	1.88679	1	0.847458
Krio/Temne			4	7.54717	4	3.38983
Limba	23	35.3846	3	5.66038	26	22.0339	Limba	31	26.2712
Limba/Krio	5	7.69231		0	5	4.23729
Mandingo			1	1.88679	1	0.847458	Mandingo	1	0.847458
Loko	1	1.53846	3	5.66038	4	3.38983	Loko	4	3.38983
Mende			7	13.2075	7	5.9322	Mende	10	8.47458
Mende/Krio			3	5.66038	3	2.54237
Soso			1	1.88679	1	0.847458	Soso	1	0.847458
Temne	16	24.6154	8	15.0943	24	20.339	Temne	45	38.1356
Temne/Krio	20	30.7692	1	1.88679	21	17.7966
OVERALL TOTAL	65	100	53	100	118	100	Overall	118	100
community role	52	80	48	90.566	100	84.7458					Rural community roles
no community role	13	20	5	9.43396	18	15.2542					5 in the church, 2 CBO, 1 health, 1 local govt, 2 mosque, 2 youth group
OVERALL TOTAL	65	100	53	100	118	100					Urban community roles
Artisan			1	1.88679	1	0.847458					4 in youth, 1 in local government
Barber			1	1.88679	1	0.847458
Business	1	1.53846			1	0.847458
Business / House wife			1	1.88679	1	0.847458
Carpenter	1	1.53846	1	1.88679	2	1.69492
Civil Servant			2	3.77358	2	1.69492
Disc Jockey			1	1.88679	1	0.847458
Driver			1	1.88679	1	0.847458
Electrician			2	3.77358	2	1.69492
Farmer	16	24.6154	1	1.88679	17	14.4068
Mason	2	3.07692			2	1.69492
None	5	7.69231			5	4.23729
Student	19	29.2308	18	33.9623	37	31.3559
Student / Farmer	2	3.07692			2	1.69492
Tailor	1	1.53846			1	0.847458
TBA	2	3.07692	1	1.88679	3	2.54237
Teacher	9	13.8462	8	15.0943	17	14.4068
Trader	6	9.23077	13	24.5283	19	16.1017
Trader / Farmer	1	1.53846			1	0.847458
Welder			2	3.77358	2	1.69492
OVERALL TOTAL	65	100	53	100	118	100
Characteristics	Community		HW
	nr	%	nr	%
total nr	14		10
Average age (years)	46.5714		37.3
Min age (years)	29		25
Max age(years)	65		54
Female	3	21.4286	8	80
Male	11	78.5714	2	20
Christian	9	64.2857	6	60
Muslim	5	35.7143	4	40
Average Walking time to neareast PHU/ health facility (minutes)	24.2143		36.9
Minimum Walking time to neareast PHU/ health facility (minutes)	4		2
Maximum Walking time to neareast PHU/ health facility (minutes)	120		180
Mother tongue	Limba 3, Mende 2, mende/temne 1, Tenne 8		Fullah 1, Krio 2, Limba 1, Madingo 1, Mende 1, Temne 4
Education level - none	1	7.14286	1	10
Education level - primary	3	21.4286	0	0
Education level - secondary	4	28.5714	4	40
Education level - tertiary	4	28.5714	5	50
Role in community	Area chief 1, Imam 2, Pastor 1, Traditional healer 4, Village chief 1, Village development chairman 1, Pastor 1, Women's leader 2, Youth leader 2		contact tracer 1, MCHAide 1, SECHN 4, SRN 1, TBA 1, DHMT member 2
Do you know anyone with Ebola - YES	13	92.8571	10	100
Type of person they know with Ebola	Family 2, Friend 5, Neighbour 6		Collaegue 3, Community member 2, Family 2, Friend 1, Neighbour 1, Patient 1
