# Supplementary material for: Development of a set of community-informed Ebola messages for Sierra Leone
Source: PLoS Negl Trop Dis. 2017 Aug 7;11(8):e0005742. doi: 10.1371/journal.pntd.0005742 (PMC5560759; doi:10.1371/journal.pntd.0005742)
Supplement: S1 Appendix — (ZIP) [file pntd.0005742.s001.zip › Ebola messages - FGD and interview transcripts/R2HC Ebola F2 summary participant characteristics.xlsx]

## Sheet: Sheet2
	F2 FGDs (urban/rural combined)
	nr	%
Male	32	50
Female	32	50
OVERALL TOTAL	64	100
No education	14	21.875
Primary education	11	17.1875
Secondary education	20	31.25
Tertiary education	19	29.6875
OVERALL TOTAL	64	100
Average age (25+ group)	49.5909
Average age (<25 group)	23.8462
Average age (total)	33.2188
Muslim	33	51.5625
Christian	31	48.4375
Unknown	0	0
OVERALL TOTAL	64	100
Fullah	1	1.5625
Koranko	1	1.5625
Krio	6	9.375
Krio/Temne	8	12.5
Limba	11	17.1875
Limba/Krio	6	9.375
Loko	2	3.125
Madingo	1	1.5625
Mende	9	14.0625
Susu	1	1.5625
Temne	16	25
Temne/Krio	2	3.125
OVERALL TOTAL	64	100
community role	42	65.625	7 youth group, 5 health, 4 local government, 2 traditional authority, 2 mosque, 1 women's group, 1 church
no community role	22	34.375
OVERALL TOTAL	64	100
Carpenter	1	1.5625
Civil servant	1	1.5625
Disc jockey	1	1.5625
Electrician	1	1.5625
Farmer	12	18.75
House wife	1	1.5625
None	2	3.125
Student	12	18.75
Student/Trader	1	1.5625
Tailor	1	1.5625
TBA	1	1.5625
Teacher	10	15.625
Trader	19	29.6875
Welder	1	1.5625
OVERALL TOTAL	64	100
